# Supplementary material for: Identification of Key Genes for the Simultaneous Improvement of Fiber Strength and Lint Percentage in Seg-D06-2 of Cotton by WGCNA
Source: Int J Mol Sci. 2026 May 8;27(10):4180. doi: 10.3390/ijms27104180 (PMC13208046; doi:10.3390/ijms27104180)
Supplement: Supplementary file 1 [file ijms-27-04180-s001.zip]

Archive with 1 entries (1 files):
- TableS1-S2.xlsx
