# Supplementary material for: Identification of Key Genes for the Simultaneous Improvement of Fiber Strength and Lint Percentage in Seg-D06-2 of Cotton by WGCNA
Source: Int J Mol Sci. 2026 May 8;27(10):4180. doi: 10.3390/ijms27104180 (PMC13208046; doi:10.3390/ijms27104180)
Supplement: Supplementary file 1 [file ijms-27-04180-s001.zip › TableS1-S2.xlsx]

## Sheet: Table S1
	Table S1. Summary of the RNA-seq data of 60 samples
	Samples	Clean Reads	Clean Bases	Mapped Bases	Map Rates	Q30%	GC Content%
	Hd00S1	20983699	5245924750	4843692000	92.33	90.57	45.7
	Hd00S2	20746264	5186566000	4867361000	93.85	91.55	45.39
	Hd00S3	21442474	5360618500	4888133250	91.19	90.66	46.82
	Hd00S4	25549431	6387357750	5841034750	91.45	89.64	45.25
	Hd00S5	24441194	6110298500	5800758250	94.93	90.54	46.85
	Hd05S1	23047571	5761892750	5486662500	95.22	91.94	44.8
	Hd05S2	23085140	5771285000	5507243250	95.42	91.29	45.88
	Hd05S3	26351963	6587990750	6067463500	92.1	90.58	45.53
	Hd05S4	26114843	6528710750	6172284500	94.54	90.16	44.9
	Hd05S5	19098725	4774681250	4317876000	90.43	89.93	46.97
	Hd10S1	20580841	5145210250	4742694250	92.18	90.46	46.61
	Hd10S2	25931120	6482780000	6028820500	93	91.17	46.73
	Hd10S3	23914931	5978732750	5505274500	92.08	90.03	44.77
	Hd10S4	21509138	5377284500	4958951500	92.22	90.61	47.02
	Hd10S5	22331669	5582917250	5116690000	91.65	90.21	44.81
	Hd15S1	23516554	5879138500	5577849250	94.88	92.11	45.72
	Hd15S2	20501802	5125450500	4637772750	90.49	91.59	44.85
	Hd15S3	24061857	6015464250	5642049250	93.79	90.65	45.96
	Hd15S4	23366547	5841636750	5521008500	94.51	90.8	44.82
	Hd15S5	19199289	4799822250	4398995500	91.65	91.03	46.6
	Hd20S1	21280536	5320134000	4993378750	93.86	91.87	45.97
	Hd20S2	21162565	5290641250	4949570000	93.55	90.66	45.32
	Hd20S3	23055394	5763848500	5285796000	91.71	91.29	46.37
	Hd20S4	24207766	6051941500	5728578000	94.66	90.48	45.02
	Hd20S5	24234581	6058645250	5541684000	91.47	91.67	46.5
	Hd25S1	22274452	5568613000	5025296750	90.24	90.48	45.2
	Hd25S2	24805159	6201289750	5816450000	93.79	90.35	45.13
	Hd25S3	22800967	5700241750	5216299000	91.51	90.82	47.03
	Hd25S4	26294320	6573580000	6205011000	94.39	90.21	45.19
	Hd25S5	20291679	5072919750	4627715500	91.22	92.07	44.77
	Ld00S1	22782657	5695664250	5188742000	91.1	91.86	46.96
	Ld00S2	24625787	6156446750	5654201500	91.84	91.01	46.35
	Ld00S3	23490732	5872683000	5387667000	91.74	92.06	45.36
	Ld00S4	19556689	4889172250	4597288250	94.03	90.11	46.24
	Ld00S5	23306961	5826740250	5324356250	91.38	91.61	46.8
	Ld05S1	26172917	6543229250	6041213250	92.33	89.62	46.57
	Ld05S2	20537951	5134487750	4783514250	93.16	90.9	46.24
	Ld05S3	19606056	4901514000	4495473000	91.72	91.75	46.58
	Ld05S4	22222298	5555574500	5090447000	91.63	89.77	46.46
	Ld05S5	25207672	6301918000	5796940500	91.99	90.92	45.05
	Ld10S1	23635409	5908852250	5513994000	93.32	90.81	44.93
	Ld10S2	24084983	6021245750	5624213000	93.41	89.83	46.92
	Ld10S3	24475033	6118758250	5836667250	95.39	92.01	46.45
	Ld10S4	23620049	5905012250	5601163000	94.85	90.46	45.75
	Ld10S5	24104551	6026137750	5628029750	93.39	89.62	46.54
	Ld15S1	24247072	6061768000	5493826750	90.63	90.01	45.95
	Ld15S2	23560771	5890192750	5452645750	92.57	91.6	46.92
	Ld15S3	23795112	5948778000	5609532750	94.3	90.91	46.03
	Ld15S4	19079613	4769903250	4338481000	90.96	91.04	45.97
	Ld15S5	20331748	5082937000	4692519500	92.32	91.05	46.27
	Ld20S1	24979175	6244793750	5753182000	92.13	91.08	45.4
	Ld20S2	19374293	4843573250	4529161500	93.51	91.46	46.43
	Ld20S3	23343901	5835975250	5352509500	91.72	90.96	46.63
	Ld20S4	23785395	5946348750	5445696750	91.58	91.83	47.24
	Ld20S5	21690189	5422547250	5133782000	94.67	91.75	45.52
	Ld25S1	20312033	5078008250	4580188000	90.2	89.94	45.27
	Ld25S2	24406553	6101638250	5748577750	94.21	91.64	46.65
	Ld25S3	23970487	5992621750	5688386500	94.92	90.26	45.38
	Ld25S4	19934926	4983731500	4558508000	91.47	90.54	46.02
	Ld25S5	20702470	5175617500	4796903750	92.68	90.67	46.24
		1367.13	341.781
			4.7699	4.31788	90.2	89.62	44.77
			6.58799	6.20501	95.42	92.11	47.24
			5.69636	5.28417	92.7243	90.875	45.96
										GH_D06G0524	-	-	-	-	PREDICTED: uncharacterized protein LOC105762561 [Gossypium raimondii]
										GH_D06G0532	AT1G03940	HXXXD-type acyl-transferase family protein	gmx:100127365	molecular_function:GO:0016747|transferase activity, transferring acyl groups other than amino-acyl groups;	PREDICTED: coumaroyl-CoA:anthocyanidin 3-O-glucoside-6&apos;&apos;-O-coumaroyltransferase 1-like [Gossypium raimondii] &gt;gi|763797693|gb|KJB64648.1| hypothetical protein B456_010G059500 [Gossypium raimondii]
										GH_D06G0534	AT1G49390	2-oxoglutarate (2OG) and Fe(II)-dependent oxygenase superfamily protein	gmx:100816829	biological_process:GO:0055114|oxidation-reduction process;molecular_function:GO:0016491|oxidoreductase activity;	PREDICTED: protein SRG1-like [Gossypium raimondii]
										GH_D06G0537	AT3G09100	mRNA capping enzyme family protein	jcu:105646640	biological_process:GO:0006370|7-methylguanosine mRNA capping;GO:0006281|DNA repair;GO:0006310|DNA recombination;GO:0035335|peptidyl-tyrosine dephosphorylation;GO:0098507|polynucleotide 5' dephosphorylation;GO:0006266|DNA ligation;cellular_component:GO:0016021|integral component of membrane;GO:0005634|nucleus;molecular_function:GO:0004725|protein tyrosine phosphatase activity;GO:0004651|polynucleo…	PREDICTED: mRNA-capping enzyme-like [Gossypium raimondii] &gt;gi|763797704|gb|KJB64659.1| hypothetical protein B456_010G059900 [Gossypium raimondii]
										GH_D06G0544	AT1G48120	serine/threonine-protein phosphatase 7 long form-like protein	mtr:MTR_5g072460	-	hypothetical protein B456_010G058500 [Gossypium raimondii]
										GH_D06G0545	AT5G20260	Exostosin family protein	tcc:TCM_038163	cellular_component:GO:0016021|integral component of membrane;	PREDICTED: probable glycosyltransferase At5g20260 [Gossypium raimondii] &gt;gi|763797732|gb|KJB64687.1| hypothetical protein B456_010G060600 [Gossypium raimondii]
										GH_D06G0546	AT5G66230	Chalcone-flavanone isomerase family protein	-	-	PREDICTED: uncharacterized protein LOC105803718 [Gossypium raimondii] &gt;gi|763776214|gb|KJB43337.1| hypothetical protein B456_007G195000 [Gossypium raimondii]
										GH_D06G0549	AT2G25320	TRAF-like family protein	sly:101257631	-	hypothetical protein B456_010G061000 [Gossypium raimondii]
										GH_D06G0552	AT1G10340	Ankyrin repeat family protein	-	cellular_component:GO:0016020|membrane;	hypothetical protein B456_010G061300 [Gossypium raimondii]
										GH_D06G0556	AT2G29880	Myb/SANT-like DNA-binding domain protein	tcc:TCM_044582	-	hypothetical protein B456_009G418500 [Gossypium raimondii]
										GH_D06G0566	AT5G05800	Myb/SANT-like DNA-binding domain protein	cit:102625866	-	PREDICTED: uncharacterized protein At2g29880-like [Gossypium raimondii]
										GH_D06G0574	AT1G48120	serine/threonine-protein phosphatase 7 long form-like protein	cam:101497921	-	PREDICTED: serine
										GH_D06G0576	AT5G17050	UDP-glucosyl transferase 78D2	brp:103851079	biological_process:GO:0008152|metabolic process;molecular_function:GO:0016758|transferase activity, transferring hexosyl groups;	PREDICTED: flavonoid 3-O-glucosyltransferase-like [Gossypium raimondii] &gt;gi|763797807|gb|KJB64762.1| hypothetical protein B456_010G063400 [Gossypium raimondii]
										GH_D06G0579	-	-	-	-	PREDICTED: uncharacterized protein LOC105797578 [Gossypium raimondii]
										GH_D06G0584	AT2G26690	Major facilitator superfamily protein	cmo:103497318	biological_process:GO:0006810|transport;cellular_component:GO:0016020|membrane;	Major facilitator superfamily protein, putative [Theobroma cacao] &gt;gi|508783790|gb|EOY31046.1| Major facilitator superfamily protein, putative [Theobroma cacao]
										GH_D06G0592	AT5G20100	plant/protein	-	-	PREDICTED: uncharacterized protein At1g15400-like [Gossypium raimondii]
										GH_D06G0596	AT5G25940	early nodulin-like protein	-	cellular_component:GO:0016021|integral component of membrane;	Early nodulin-93 isoform 1 [Theobroma cacao] &gt;gi|508783731|gb|EOY30987.1| Early nodulin-93 isoform 1 [Theobroma cacao]
										GH_D06G0597	-	-	-	-	-
										GH_D06G0598	AT5G20050	Protein kinase superfamily protein	bvg:104902097	biological_process:GO:0006468|protein phosphorylation;cellular_component:GO:0016021|integral component of membrane;molecular_function:GO:0005524|ATP binding;GO:0004674|protein serine/threonine kinase activity;	PREDICTED: probable receptor-like protein kinase At5g20050 [Gossypium raimondii] &gt;gi|763797845|gb|KJB64800.1| hypothetical protein B456_010G065600 [Gossypium raimondii]
										GH_D06G0610	AT5G19970	GRAS family transcription factor family protein	-	-	PREDICTED: uncharacterized protein LOC105771584 [Gossypium raimondii] &gt;gi|763797872|gb|KJB64827.1| hypothetical protein B456_010G066900 [Gossypium raimondii]
										GH_D06G0612	-	-	mtr:MTR_022s0003	-	hypothetical protein B456_010G175300 [Gossypium raimondii]
										GH_D06G0616	AT4G14746	neurogenic locus notch-like protein	-	-	PREDICTED: uncharacterized protein LOC105771735 [Gossypium raimondii]
										GH_D06G0621	AT5G66530	Galactose mutarotase-like superfamily protein	tcc:TCM_000356	biological_process:GO:0005975|carbohydrate metabolic process;molecular_function:GO:0030246|carbohydrate binding;GO:0016853|isomerase activity;	PREDICTED: uncharacterized protein LOC105781975 [Gossypium raimondii]
										GH_D06G0623	AT1G03390	HXXXD-type acyl-transferase family protein	tcc:TCM_037940	molecular_function:GO:0050638|taxadien-5-alpha-ol O-acetyltransferase activity;	PREDICTED: omega-hydroxypalmitate O-feruloyl transferase [Gossypium raimondii] &gt;gi|763797910|gb|KJB64865.1| hypothetical protein B456_010G068700 [Gossypium raimondii]
										GH_D06G0629	-	-	-	-	PREDICTED: putative glycine-rich cell wall structural protein 1 [Gossypium raimondii]
										GH_D06G0643	-	-	-	-	-
										GH_D06G0644	-	-	mdm:103427975	-	PREDICTED: uncharacterized protein LOC105786925 [Gossypium raimondii]
										GH_D06G0645	-	-	-	-	PREDICTED: uncharacterized protein LOC105775451 [Gossypium raimondii]
										GH_D06G0647	-	-	-	-	PREDICTED: uncharacterized protein LOC105781525 [Gossypium raimondii]
										GH_D06G0650	-	-	cit:102622968	molecular_function:GO:0005525|GTP binding;	PREDICTED: guanine nucleotide-binding protein-like NSN1 [Gossypium raimondii] &gt;gi|763742627|gb|KJB10126.1| hypothetical protein B456_001G186200 [Gossypium raimondii]
										GH_D06G0653	AT3G18830	polyol/monosaccharide transporter 5	sly:101248490	biological_process:GO:0055085|transmembrane transport;cellular_component:GO:0016021|integral component of membrane;molecular_function:GO:0022891|substrate-specific transmembrane transporter activity;	Polyol
										GH_D06G0654	AT3G18830	polyol/monosaccharide transporter 5	cam:101508597	biological_process:GO:0055085|transmembrane transport;cellular_component:GO:0016021|integral component of membrane;molecular_function:GO:0022891|substrate-specific transmembrane transporter activity;	hypothetical protein B456_010G071500, partial [Gossypium raimondii]
										GH_D06G0655	AT1G74190	receptor like protein 15	sly:101263330	cellular_component:GO:0016020|membrane;	hypothetical protein B456_010G071900, partial [Gossypium raimondii]
										GH_D06G0659	AT3G22220	hAT transposon superfamily	mdm:103423936	-	PREDICTED: uncharacterized protein LOC105786729 [Gossypium raimondii]
										GH_D06G0661	AT3G10950	Zinc-binding ribosomal protein family protein	sot:102601623	-	hypothetical protein B456_010G072500 [Gossypium raimondii]
										GH_D06G0666	-	-	-	-	PREDICTED: uncharacterized protein LOC105797560 [Gossypium raimondii]
										GH_D06G0667	AT3G25270	Ribonuclease H-like superfamily protein	mtr:MTR_5g026890	-	PREDICTED: uncharacterized protein LOC105771747 [Gossypium raimondii]
										GH_D06G0669	-	-	-	-	hypothetical protein F383_33313 [Gossypium arboreum]
										GH_D06G0673	-	-	-	-	hypothetical protein [Gossypioides kirkii]
										GH_D06G0676	AT2G20080	hypothetical protein	-	-	PREDICTED: uncharacterized protein LOC105774746 [Gossypium raimondii] &gt;gi|763798016|gb|KJB64971.1| hypothetical protein B456_010G073900 [Gossypium raimondii]
										GH_D06G0677	-	-	-	-	hypothetical protein B456_005G157700 [Gossypium raimondii]
										GH_D06G0687	AT4G03170	AP2/B3-like transcriptional factor family protein	mdm:103426727	biological_process:GO:0006355|regulation of transcription, DNA-templated;cellular_component:GO:0005634|nucleus;molecular_function:GO:0003677|DNA binding;	PREDICTED: putative B3 domain-containing protein At4g03170 [Gossypium raimondii] &gt;gi|763798039|gb|KJB64994.1| hypothetical protein B456_010G075000 [Gossypium raimondii]
										GH_D06G0692	AT2G01050	zinc ion binding / nucleic acid binding protein	pda:103721627	-	hypothetical protein B456_010G075700, partial [Gossypium raimondii]
										GH_D06G0697	AT2G19900	NADP-malic enzyme 1	tcc:TCM_034707	-	NADP-dependent malic enzyme [Theobroma cacao] &gt;gi|508723832|gb|EOY15729.1| NADP-dependent malic enzyme [Theobroma cacao]
										GH_D06G0699	AT4G11370	RING-H2 finger A1A	ath:AT4G11370	molecular_function:GO:0046872|metal ion binding;	hypothetical protein B456_010G076400 [Gossypium raimondii]
										GH_D06G0709	-	-	-	-	PREDICTED: uncharacterized protein LOC105803321 [Gossypium raimondii]
										GH_D06G0716	AT1G50040	formin-like protein%2C putative (DUF1005)	-	-	hypothetical protein VITISV_026399 [Vitis vinifera]

## Sheet: Table S2
	Table S2. Functional Annotation of Actively Expressed Genes
	ID	ArabidopsisID	ArabDesc	KEGG_id	GO_ids	NR_desc
	GH_D06G0523	-	-	-	-	PREDICTED: uncharacterized protein LOC105766158 isoform X2 [Gossypium raimondii]
	GH_D06G0525	-	-	-	-	expressed protein [Arabidopsis lyrata subsp. lyrata] &gt;gi|297832716|ref|XP_002884240.1| expressed protein [Arabidopsis lyrata subsp. lyrata] &gt;gi|297330076|gb|EFH60495.1| expressed protein [Arabidopsis lyrata subsp. lyrata] &gt;gi|297330080|gb|EFH60499.1| expressed protein [Arabidopsis lyrata subsp. lyrata]
	GH_D06G0526	-	-	-	-	PREDICTED: uncharacterized protein LOC105766158 isoform X2 [Gossypium raimondii]
	GH_D06G0527	AT3G12500	basic chitinase	tcc:TCM_000096	biological_process:GO:0016998|cell wall macromolecule catabolic process;GO:0005975|carbohydrate metabolic process;GO:0006032|chitin catabolic process;molecular_function:GO:0004568|chitinase activity;	chitinase [Gossypium hirsutum]
	GH_D06G0528	-	-	-	cellular_component:GO:0016020|membrane;	hypothetical protein POPTR_0018s14440g [Populus trichocarpa] &gt;gi|550318760|gb|ERP50026.1| hypothetical protein POPTR_0018s14440g [Populus trichocarpa]
	GH_D06G0529	-	-	-	-	PREDICTED: prostatic spermine-binding protein-like isoform X2 [Gossypium raimondii] &gt;gi|823235060|ref|XP_012450163.1| PREDICTED: prostatic spermine-binding protein-like isoform X2 [Gossypium raimondii] &gt;gi|763797688|gb|KJB64643.1| hypothetical protein B456_010G059200 [Gossypium raimondii]
	GH_D06G0530	AT2G11890	adenylate cyclase	-	biological_process:GO:0048364|root development;GO:0008152|metabolic process;cellular_component:GO:0005634|nucleus;molecular_function:GO:0050355|triphosphatase activity;GO:0016887|ATPase activity;	PREDICTED: triphosphate tunel metalloenzyme 3 [Gossypium raimondii] &gt;gi|823235054|ref|XP_012450160.1| PREDICTED: triphosphate tunel metalloenzyme 3 [Gossypium raimondii] &gt;gi|763797689|gb|KJB64644.1| hypothetical protein B456_010G059300 [Gossypium raimondii] &gt;gi|763797690|gb|KJB64645.1| hypothetical protein B456_010G059300 [Gossypium raimondii]
	GH_D06G0531	AT1G03940	HXXXD-type acyl-transferase family protein	gmx:100127365	molecular_function:GO:0016747|transferase activity, transferring acyl groups other than amino-acyl groups;	PREDICTED: coumaroyl-CoA:anthocyanidin 3-O-glucoside-6&apos;&apos;-O-coumaroyltransferase 1-like [Gossypium raimondii] &gt;gi|823235050|ref|XP_012450158.1| PREDICTED: coumaroyl-CoA:anthocyanidin 3-O-glucoside-6&apos;&apos;-O-coumaroyltransferase 1-like [Gossypium raimondii] &gt;gi|763797691|gb|KJB64646.1| hypothetical protein B456_010G059400 [Gossypium raimondii] &gt;gi|763797692|gb|KJB64647.1| h…
	GH_D06G0533	AT5G34940	glucuronidase 3	tcc:TCM_038194	biological_process:GO:0005975|carbohydrate metabolic process;cellular_component:GO:0016020|membrane;molecular_function:GO:0016798|hydrolase activity, acting on glycosyl bonds;	PREDICTED: heparanase-like protein 3 isoform X1 [Gossypium raimondii] &gt;gi|763797694|gb|KJB64649.1| hypothetical protein B456_010G059600 [Gossypium raimondii]
	GH_D06G0535	AT5G34930	arogenate dehydrogenase	tcc:TCM_038188	biological_process:GO:0006571|tyrosine biosynthetic process;GO:0055114|oxidation-reduction process;molecular_function:GO:0008977|prephenate dehydrogenase activity;GO:0004665|prephenate dehydrogenase (NADP+) activity;	PREDICTED: arogenate dehydrogenase 1, chloroplastic [Gossypium raimondii] &gt;gi|763797697|gb|KJB64652.1| hypothetical protein B456_010G059700 [Gossypium raimondii]
	GH_D06G0536	AT1G15690	Inorganic H pyrophosphatase family protein	tcc:TCM_038184	biological_process:GO:0015992|proton transport;GO:0055085|transmembrane transport;cellular_component:GO:0016021|integral component of membrane;molecular_function:GO:0009678|hydrogen-translocating pyrophosphatase activity;GO:0004427|inorganic diphosphatase activity;	Inorganic H pyrophosphatase family protein isoform 1 [Theobroma cacao] &gt;gi|508783963|gb|EOY31219.1| Inorganic H pyrophosphatase family protein isoform 1 [Theobroma cacao]
	GH_D06G0538	AT5G20300	Avirulence induced gene (AIG1) family protein	-	biological_process:GO:0045036|protein targeting to chloroplast;cellular_component:GO:0005622|intracellular;molecular_function:GO:0005525|GTP binding;GO:0016817|hydrolase activity, acting on acid anhydrides;	PREDICTED: translocase of chloroplast 90, chloroplastic-like [Gossypium raimondii] &gt;gi|823236484|ref|XP_012450894.1| PREDICTED: translocase of chloroplast 90, chloroplastic-like [Gossypium raimondii] &gt;gi|763797705|gb|KJB64660.1| hypothetical protein B456_010G060000 [Gossypium raimondii] &gt;gi|763797706|gb|KJB64661.1| hypothetical protein B456_010G060000 [Gossypium raimondii]
	GH_D06G0539	AT5G34850	purple acid phosphatase 26	-	biological_process:GO:0016311|dephosphorylation;molecular_function:GO:0046872|metal ion binding;GO:0003993|acid phosphatase activity;	PREDICTED: bifunctional purple acid phosphatase 26 [Gossypium raimondii] &gt;gi|763797708|gb|KJB64663.1| hypothetical protein B456_010G060100 [Gossypium raimondii] &gt;gi|763797709|gb|KJB64664.1| hypothetical protein B456_010G060100 [Gossypium raimondii] &gt;gi|763797712|gb|KJB64667.1| hypothetical protein B456_010G060100 [Gossypium raimondii] &gt;gi|763797715|gb|KJB64670.1| hypothetical protein …
	GH_D06G0540	AT1G05500	Calcium-dependent lipid-binding (CaLB domain) family protein	sly:101253806	cellular_component:GO:0016021|integral component of membrane;GO:0009506|plasmodesma;GO:0005783|endoplasmic reticulum;GO:0005886|plasma membrane;molecular_function:GO:0008289|lipid binding;	PREDICTED: synaptotagmin-5-like isoform X1 [Gossypium raimondii] &gt;gi|763797718|gb|KJB64673.1| hypothetical protein B456_010G060200 [Gossypium raimondii] &gt;gi|763797720|gb|KJB64675.1| hypothetical protein B456_010G060200 [Gossypium raimondii]
	GH_D06G0541	AT5G33280	Voltage-gated chloride channel family protein	tcc:TCM_038170	biological_process:GO:1903959|regulation of anion transmembrane transport;GO:0006821|chloride transport;cellular_component:GO:0016021|integral component of membrane;molecular_function:GO:0005247|voltage-gated chloride channel activity;	PREDICTED: putative chloride channel-like protein CLC-g [Gossypium raimondii] &gt;gi|763797723|gb|KJB64678.1| hypothetical protein B456_010G060300 [Gossypium raimondii]
	GH_D06G0542	AT2G11520	calmodulin-binding receptor-like cytoplasmic kinase 3	mdm:103400067	biological_process:GO:0006468|protein phosphorylation;molecular_function:GO:0004674|protein serine/threonine kinase activity;GO:0005524|ATP binding;	hypothetical protein B456_010G060400 [Gossypium raimondii]
	GH_D06G0543	AT5G20270	heptahelical transmembrane protein1	tcc:TCM_038166	biological_process:GO:0009788|negative regulation of abscisic acid-activated signaling pathway;cellular_component:GO:0016021|integral component of membrane;	PREDICTED: heptahelical transmembrane protein 1-like [Gossypium raimondii] &gt;gi|763797731|gb|KJB64686.1| hypothetical protein B456_010G060500 [Gossypium raimondii]
	GH_D06G0547	AT5G35200	ENTH/ANTH/VHS superfamily protein	cvr:CHLNCDRAFT_58991	biological_process:GO:0048268|clathrin coat assembly;cellular_component:GO:0005886|plasma membrane;GO:0030136|clathrin-coated vesicle;molecular_function:GO:0030276|clathrin binding;GO:0005545|1-phosphatidylinositol binding;	PREDICTED: putative clathrin assembly protein At5g35200 [Gossypium raimondii] &gt;gi|763797734|gb|KJB64689.1| hypothetical protein B456_010G060800 [Gossypium raimondii] &gt;gi|763797739|gb|KJB64694.1| hypothetical protein B456_010G060800 [Gossypium raimondii]
	GH_D06G0548	AT2G10950	BSD domain-containing protein	-	-	PREDICTED: uncharacterized protein LOC105773552 [Gossypium raimondii] &gt;gi|763797745|gb|KJB64700.1| hypothetical protein B456_010G060900 [Gossypium raimondii]
	GH_D06G0550	AT5G35430	Tetratricopeptide repeat (TPR)-like superfamily protein	tcc:TCM_038150	-	PREDICTED: CCR4-NOT transcription complex subunit 10-like isoform X1 [Gossypium raimondii] &gt;gi|823235831|ref|XP_012450557.1| PREDICTED: CCR4-NOT transcription complex subunit 10-like isoform X1 [Gossypium raimondii] &gt;gi|763797747|gb|KJB64702.1| hypothetical protein B456_010G061100 [Gossypium raimondii] &gt;gi|763797748|gb|KJB64703.1| hypothetical protein B456_010G061100 [Gossypium raimondii]
	GH_D06G0551	AT5G11150	vesicle-associated membrane protein 713	tcc:TCM_038153	biological_process:GO:0016192|vesicle-mediated transport;cellular_component:GO:0016021|integral component of membrane;	Vesicle-associated membrane protein [Gossypium arboreum]
	GH_D06G0553	AT5G11430	SPOC domain / Transcription elongation factor S-II protein	-	-	PREDICTED: uncharacterized protein LOC105773379 isoform X1 [Gossypium raimondii] &gt;gi|763797755|gb|KJB64710.1| hypothetical protein B456_010G061400 [Gossypium raimondii]
	GH_D06G0554	AT3G42170	BED zinc finger and hAT dimerization domain-containing protein DAYSLEEPER	mtr:MTR_1g095710	-	PREDICTED: zinc finger BED domain-containing protein DAYSLEEPER-like isoform X3 [Gossypium raimondii]
	GH_D06G0555	AT3G42170	BED zinc finger and hAT dimerization domain-containing protein DAYSLEEPER	mtr:MTR_1g095710	molecular_function:GO:0046983|protein dimerization activity;GO:0003677|DNA binding;	PREDICTED: zinc finger BED domain-containing protein DAYSLEEPER-like isoform X1 [Gossypium raimondii]
	GH_D06G0557	AT5G52580	RabGAP/TBC domain-containing protein	bdi:100831005	cellular_component:GO:0016021|integral component of membrane;	PREDICTED: TBC1 domain family member 17-like isoform X1 [Gossypium raimondii] &gt;gi|763797764|gb|KJB64719.1| hypothetical protein B456_010G061900 [Gossypium raimondii]
	GH_D06G0558	AT4G28640	indole-3-acetic acid inducible 11	cit:102617957	biological_process:GO:0009734|auxin-activated signaling pathway;GO:0006355|regulation of transcription, DNA-templated;cellular_component:GO:0005634|nucleus;	PREDICTED: auxin-responsive protein IAA20-like [Gossypium raimondii] &gt;gi|763797768|gb|KJB64723.1| hypothetical protein B456_010G062000 [Gossypium raimondii] &gt;gi|763797770|gb|KJB64725.1| hypothetical protein B456_010G062000 [Gossypium raimondii]
	GH_D06G0559	AT1G55490	chaperonin 60 beta	jcu:105640997	-	PREDICTED: chaperonin 60 subunit beta 2, chloroplastic-like isoform X1 [Gossypium raimondii]
	GH_D06G0560	AT3G15880	WUS-interacting protein 2	sly:104646571	biological_process:GO:0006355|regulation of transcription, DNA-templated;	PREDICTED: topless-related protein 4 isoform X2 [Gossypium raimondii] &gt;gi|763797772|gb|KJB64727.1| hypothetical protein B456_010G062200 [Gossypium raimondii] &gt;gi|763797773|gb|KJB64728.1| hypothetical protein B456_010G062200 [Gossypium raimondii] &gt;gi|763797775|gb|KJB64730.1| hypothetical protein B456_010G062200 [Gossypium raimondii]
	GH_D06G0561	AT3G33520	actin-related protein 6	tcc:TCM_038119	biological_process:GO:0006338|chromatin remodeling;GO:0009910|negative regulation of flower development;GO:0006355|regulation of transcription, DNA-templated;GO:0009266|response to temperature stimulus;GO:0008283|cell proliferation;cellular_component:GO:0005634|nucleus;	PREDICTED: actin-related protein 6-like [Gossypium raimondii] &gt;gi|823237943|ref|XP_012451617.1| PREDICTED: actin-related protein 6-like [Gossypium raimondii] &gt;gi|763797776|gb|KJB64731.1| hypothetical protein B456_010G062300 [Gossypium raimondii] &gt;gi|763797778|gb|KJB64733.1| hypothetical protein B456_010G062300 [Gossypium raimondii] &gt;gi|763797779|gb|KJB64734.1| hypothetical protein B45…
	GH_D06G0562	AT3G24150	hypothetical protein	-	biological_process:GO:0006355|regulation of transcription, DNA-templated;molecular_function:GO:0003712|transcription cofactor activity;	PREDICTED: uncharacterized protein LOC105773879 isoform X1 [Gossypium raimondii] &gt;gi|763797780|gb|KJB64735.1| hypothetical protein B456_010G062400 [Gossypium raimondii] &gt;gi|763797781|gb|KJB64736.1| hypothetical protein B456_010G062400 [Gossypium raimondii]
	GH_D06G0563	AT5G20230	blue-copper-binding protein	-	cellular_component:GO:0016021|integral component of membrane;molecular_function:GO:0009055|electron carrier activity;	PREDICTED: stellacyanin-like [Gossypium raimondii] &gt;gi|763797698|gb|KJB64653.1| hypothetical protein B456_010G062600 [Gossypium raimondii]
	GH_D06G0564	AT2G26600	Glycosyl hydrolase superfamily protein	mtr:MTR_4g076250	biological_process:GO:0005975|carbohydrate metabolic process;cellular_component:GO:0016021|integral component of membrane;molecular_function:GO:0004553|hydrolase activity, hydrolyzing O-glycosyl compounds;	PREDICTED: glucan endo-1,3-beta-glucosidase 11-like isoform X1 [Gossypium raimondii] &gt;gi|763797722|gb|KJB64677.1| hypothetical protein B456_010G062700 [Gossypium raimondii]
	GH_D06G0565	AT1G15340	methyl-CPG-binding domain 10	-	cellular_component:GO:0005634|nucleus;molecular_function:GO:0003677|DNA binding;	PREDICTED: methyl-CpG-binding domain-containing protein 10-like isoform X2 [Gossypium raimondii]
	GH_D06G0567	AT2G26580	plant-specific transcription factor YABBY family protein	-	biological_process:GO:0007275|multicellular organism development;	PREDICTED: axial regulator YABBY 5-like isoform X2 [Gossypium raimondii] &gt;gi|763797686|gb|KJB64641.1| hypothetical protein B456_010G062900 [Gossypium raimondii]
	GH_D06G0568	-	-	mtr:MTR_1g006120	cellular_component:GO:0005739|mitochondrion;	hypothetical protein (mitochondrion) [Vicia faba]
	GH_D06G0569	AT2G07674	transmembrane protein	-	cellular_component:GO:0016020|membrane;	orf311 (mitochondrion) [Brassica oleracea] &gt;gi|335354946|gb|AEH43501.1| orf311 [Brassica oleracea] &gt;gi|655168449|gb|AIC83279.1| orf311 (mitochondrion) [Brassica oleracea var. botrytis]
	GH_D06G0570	ATMG01190	ATP synthase subunit 1	rcu:RCOM_Mp35	biological_process:GO:0015986|ATP synthesis coupled proton transport;GO:0015991|ATP hydrolysis coupled proton transport;cellular_component:GO:0045261|proton-transporting ATP synthase complex, catalytic core F(1);GO:0005739|mitochondrion;molecular_function:GO:0005524|ATP binding;GO:0046961|proton-transporting ATPase activity, rotational mechanism;GO:0046933|proton-transporting ATP synthase activit…	hypothetical protein B456_013G213000 [Gossypium raimondii]
	GH_D06G0571	AT5G20200	nucleoporin-like protein	pxb:103947160	-	PREDICTED: nuclear pore complex protein NUP1 [Gossypium raimondii] &gt;gi|763797786|gb|KJB64741.1| hypothetical protein B456_010G063000 [Gossypium raimondii]
	GH_D06G0572	AT1G02630	Nucleoside transporter family protein	tcc:TCM_038101	biological_process:GO:0006810|transport;cellular_component:GO:0016020|membrane;	hypothetical protein B456_010G063100 [Gossypium raimondii]
	GH_D06G0573	AT5G20190	Tetratricopeptide repeat (TPR)-like superfamily protein	-	-	PREDICTED: uncharacterized protein LOC105773857 [Gossypium raimondii] &gt;gi|763797792|gb|KJB64747.1| hypothetical protein B456_010G063200 [Gossypium raimondii] &gt;gi|763797793|gb|KJB64748.1| hypothetical protein B456_010G063200 [Gossypium raimondii]
	GH_D06G0575	AT5G35410	Protein kinase superfamily protein	gmx:100784786	biological_process:GO:0007165|signal transduction;GO:0006468|protein phosphorylation;cellular_component:GO:0016021|integral component of membrane;molecular_function:GO:0005524|ATP binding;GO:0004674|protein serine/threonine kinase activity;	PREDICTED: CBL-interacting serine
	GH_D06G0577	AT5G62960	UDP-N-acetylglucosamine-N-acetylmuramyl-pyrophosphoryl-undecaprenol N-acetylglucosamine protein	-	cellular_component:GO:0016021|integral component of membrane;	hypothetical protein B456_010G063700, partial [Gossypium raimondii]
	GH_D06G0578	AT2G26670	Plant heme oxygenase (decyclizing) family protein	tcc:TCM_038078	biological_process:GO:0006788|heme oxidation;molecular_function:GO:0004392|heme oxygenase (decyclizing) activity;	PREDICTED: heme oxygenase 1, chloroplastic [Gossypium raimondii] &gt;gi|763797815|gb|KJB64770.1| hypothetical protein B456_010G063800 [Gossypium raimondii]
	GH_D06G0580	AT3G47650	DnaJ/Hsp40 cysteine-rich domain superfamily protein	-	cellular_component:GO:0009507|chloroplast;molecular_function:GO:0051082|unfolded protein binding;GO:0031072|heat shock protein binding;	Chaperone DnaJ [Gossypium arboreum]
	GH_D06G0581	-	-	-	-	hypothetical protein F383_29635 [Gossypium arboreum]
	GH_D06G0582	AT2G26680	FkbM family methyltransferase	-	cellular_component:GO:0005886|plasma membrane;GO:0005794|Golgi apparatus;GO:0016021|integral component of membrane;	PREDICTED: uncharacterized protein LOC105773139 [Gossypium raimondii] &gt;gi|763797816|gb|KJB64771.1| hypothetical protein B456_010G064100 [Gossypium raimondii]
	GH_D06G0583	AT1G80140	Pectin lyase-like superfamily protein	tcc:TCM_038073	biological_process:GO:0071555|cell wall organization;GO:0005975|carbohydrate metabolic process;cellular_component:GO:0005576|extracellular region;molecular_function:GO:0004650|polygalacturonase activity;	F18B13.22 protein isoform 2 [Theobroma cacao] &gt;gi|508783800|gb|EOY31056.1| F18B13.22 protein isoform 2 [Theobroma cacao]
	GH_D06G0585	AT5G26860	lon protease 1	tcc:TCM_026762	biological_process:GO:0070407|oxidation-dependent protein catabolic process;GO:0051131|chaperone-mediated protein complex assembly;GO:0034599|cellular response to oxidative stress;GO:0006515|misfolded or incompletely synthesized protein catabolic process;GO:0090296|regulation of mitochondrial DNA replication;cellular_component:GO:0005759|mitochondrial matrix;molecular_function:GO:0005524|ATP bind…	PREDICTED: lon protease homolog 1, mitochondrial-like [Gossypium raimondii] &gt;gi|763758979|gb|KJB26310.1| hypothetical protein B456_004G236600 [Gossypium raimondii]
	GH_D06G0586	AT2G26690	Major facilitator superfamily protein	cmo:103497318	biological_process:GO:0006857|oligopeptide transport;cellular_component:GO:0016021|integral component of membrane;molecular_function:GO:0005215|transporter activity;	PREDICTED: protein NRT1
	GH_D06G0587	AT5G20160	Ribosomal protein L7Ae/L30e/S12e/Gadd45 family protein	tcc:TCM_038062	biological_process:GO:0042254|ribosome biogenesis;cellular_component:GO:0005730|nucleolus;GO:0005840|ribosome;molecular_function:GO:0003723|RNA binding;	NHP2-like protein 1 [Gossypium arboreum] &gt;gi|728841317|gb|KHG20760.1| NHP2-like protein 1 [Gossypium arboreum]
	GH_D06G0588	AT1G52600	Peptidase S24/S26A/S26B/S26C family protein	tcc:TCM_038061	biological_process:GO:0006465|signal peptide processing;cellular_component:GO:0016021|integral component of membrane;molecular_function:GO:0008233|peptidase activity;	PREDICTED: signal peptidase complex catalytic subunit SEC11C-like isoform X1 [Gossypium raimondii] &gt;gi|823237503|ref|XP_012451401.1| PREDICTED: signal peptidase complex catalytic subunit SEC11C-like isoform X1 [Gossypium raimondii] &gt;gi|823237505|ref|XP_012451402.1| PREDICTED: signal peptidase complex catalytic subunit SEC11C-like isoform X1 [Gossypium raimondii] &gt;gi|763797823|gb|KJB64778…
	GH_D06G0589	AT2G34160	Alba DNA/RNA-binding protein	-	molecular_function:GO:0003676|nucleic acid binding;	PREDICTED: uncharacterized protein At2g34160-like [Gossypium raimondii] &gt;gi|763797828|gb|KJB64783.1| hypothetical protein B456_010G064500 [Gossypium raimondii]
	GH_D06G0590	AT2G26830	Protein kinase superfamily protein	tcc:TCM_038050	biological_process:GO:0016310|phosphorylation;molecular_function:GO:0016301|kinase activity;	PREDICTED: probable ethanolamine kinase [Gossypium raimondii] &gt;gi|763797832|gb|KJB64787.1| hypothetical protein B456_010G064600 [Gossypium raimondii]
	GH_D06G0591	AT1G55270	Galactose oxidase/kelch repeat superfamily protein	sly:101268156	-	PREDICTED: F-box
	GH_D06G0593	AT4G02880	ELKS/Rab6-interacting/CAST family protein	-	-	hypothetical protein B456_013G189300 [Gossypium raimondii]
	GH_D06G0594	AT5G20080	FAD/NAD(P)-binding oxidoreductase	tcc:TCM_038036	biological_process:GO:0055114|oxidation-reduction process;cellular_component:GO:0009505|plant-type cell wall;GO:0005739|mitochondrion;GO:0005794|Golgi apparatus;molecular_function:GO:0004128|cytochrome-b5 reductase activity, acting on NAD(P)H;GO:0005507|copper ion binding;	PREDICTED: NADH-cytochrome b5 reductase-like protein [Gossypium raimondii] &gt;gi|763797835|gb|KJB64790.1| hypothetical protein B456_010G064900 [Gossypium raimondii]
	GH_D06G0595	AT2G26695	Ran BP2/NZF zinc finger-like superfamily protein	obr:102714020	molecular_function:GO:0008270|zinc ion binding;	PREDICTED: uncharacterized RNA-binding protein C17H9.04c-like [Gossypium raimondii] &gt;gi|728842888|gb|KHG22331.1| putative RNA-binding C17H9.04c [Gossypium arboreum] &gt;gi|763797837|gb|KJB64792.1| hypothetical protein B456_010G065000 [Gossypium raimondii] &gt;gi|763797838|gb|KJB64793.1| hypothetical protein B456_010G065000 [Gossypium raimondii]
	GH_D06G0599	AT4G32440	Plant Tudor-like RNA-binding protein	-	-	PREDICTED: uncharacterized protein LOC105773716 isoform X1 [Gossypium raimondii] &gt;gi|823237200|ref|XP_012451255.1| PREDICTED: uncharacterized protein LOC105773716 isoform X1 [Gossypium raimondii] &gt;gi|823237202|ref|XP_012451256.1| PREDICTED: uncharacterized protein LOC105773716 isoform X1 [Gossypium raimondii] &gt;gi|823237204|ref|XP_012451257.1| PREDICTED: uncharacterized protein LOC1057737…
	GH_D06G0600	AT2G26710	Cytochrome P450 superfamily protein	tcc:TCM_038000	biological_process:GO:0055114|oxidation-reduction process;GO:0016131|brassinosteroid metabolic process;cellular_component:GO:0016021|integral component of membrane;molecular_function:GO:0016705|oxidoreductase activity, acting on paired donors, with incorporation or reduction of molecular oxygen;GO:0020037|heme binding;GO:0008395|steroid hydroxylase activity;GO:0005506|iron ion binding;	PREDICTED: cytochrome P450 734A1-like [Gossypium raimondii] &gt;gi|763797855|gb|KJB64810.1| hypothetical protein B456_010G065800 [Gossypium raimondii]
	GH_D06G0601	AT1G36240	Ribosomal protein L7Ae/L30e/S12e/Gadd45 family protein	atr:18422148	-	hypothetical protein B456_006G035600 [Gossypium raimondii]
	GH_D06G0602	AT5G55190	RAN GTPase 3	vvi:100250818	biological_process:GO:0007264|small GTPase mediated signal transduction;GO:0000054|ribosomal subunit export from nucleus;GO:0006606|protein import into nucleus;cellular_component:GO:0005634|nucleus;GO:0005794|Golgi apparatus;GO:0009506|plasmodesma;molecular_function:GO:0005525|GTP binding;GO:0003924|GTPase activity;	hypothetical protein PRUPE_ppa008371mg [Prunus persica] &gt;gi|462419496|gb|EMJ23759.1| hypothetical protein PRUPE_ppa008371mg [Prunus persica]
	GH_D06G0603	AT5G55190	RAN GTPase 3	vvi:100250818	biological_process:GO:0007264|small GTPase mediated signal transduction;GO:0006606|protein import into nucleus;GO:0000054|ribosomal subunit export from nucleus;cellular_component:GO:0005634|nucleus;GO:0005794|Golgi apparatus;GO:0009506|plasmodesma;molecular_function:GO:0005525|GTP binding;GO:0003924|GTPase activity;	hypothetical protein PRUPE_ppa008371mg [Prunus persica] &gt;gi|462419496|gb|EMJ23759.1| hypothetical protein PRUPE_ppa008371mg [Prunus persica]
	GH_D06G0604	AT3G02230	reversibly glycosylated polypeptide 1	gmx:100788017	biological_process:GO:0005975|carbohydrate metabolic process;molecular_function:GO:0003824|catalytic activity;	PREDICTED: F-box protein SKIP14-like [Gossypium raimondii] &gt;gi|823173242|ref|XP_012485385.1| PREDICTED: F-box protein SKIP14-like [Gossypium raimondii] &gt;gi|823173245|ref|XP_012485386.1| PREDICTED: F-box protein SKIP14-like [Gossypium raimondii] &gt;gi|823173248|ref|XP_012485387.1| PREDICTED: F-box protein SKIP14-like [Gossypium raimondii] &gt;gi|763768568|gb|KJB35783.1| hypothetical protein…
	GH_D06G0605	AT1G52720	hypothetical protein	-	-	PREDICTED: uncharacterized protein LOC105773750 [Gossypium raimondii] &gt;gi|763797862|gb|KJB64817.1| hypothetical protein B456_010G066300 [Gossypium raimondii]
	GH_D06G0606	AT2G26650	K+ transporter 1	sita:101767716	biological_process:GO:0010107|potassium ion import;GO:0009651|response to salt stress;GO:0048767|root hair elongation;GO:0009414|response to water deprivation;GO:0090333|regulation of stomatal closure;cellular_component:GO:0016021|integral component of membrane;molecular_function:GO:0005242|inward rectifier potassium channel activity;GO:0042802|identical protein binding;	PREDICTED: potassium channel AKT1-like [Gossypium raimondii] &gt;gi|763797863|gb|KJB64818.1| hypothetical protein B456_010G066400 [Gossypium raimondii]
	GH_D06G0607	AT4G30380	Barwin-related endoglucanase	egr:104415908	-	hypothetical protein B456_010G0665001, partial [Gossypium raimondii] &gt;gi|763796269|gb|KJB63224.1| hypothetical protein B456_010G0665001, partial [Gossypium raimondii]
	GH_D06G0608	AT5G19990	regulatory particle triple-A ATPase 6A	tcc:TCM_037986	biological_process:GO:0030163|protein catabolic process;cellular_component:GO:0005737|cytoplasm;molecular_function:GO:0005524|ATP binding;GO:0016787|hydrolase activity;	PREDICTED: 26S protease regulatory subunit 8 homolog A-like [Gossypium raimondii] &gt;gi|763797864|gb|KJB64819.1| hypothetical protein B456_010G066600 [Gossypium raimondii]
	GH_D06G0609	AT2G26640	3-ketoacyl-CoA synthase 11	tcc:TCM_037982	biological_process:GO:0006633|fatty acid biosynthetic process;cellular_component:GO:0016021|integral component of membrane;molecular_function:GO:0016747|transferase activity, transferring acyl groups other than amino-acyl groups;	3-ketoacyl-CoA synthase 11 [Gossypium raimondii]
	GH_D06G0611	AT1G14920	GRAS family transcription factor family protein	tcc:TCM_037975	biological_process:GO:0006355|regulation of transcription, DNA-templated;	GAI
	GH_D06G0613	AT2G26730	Leucine-rich repeat protein kinase family protein	csv:101202897	biological_process:GO:0006468|protein phosphorylation;cellular_component:GO:0005886|plasma membrane;GO:0016021|integral component of membrane;molecular_function:GO:0004672|protein kinase activity;GO:0005524|ATP binding;	PREDICTED: probable inactive receptor kinase At2g26730 [Gossypium raimondii] &gt;gi|763797879|gb|KJB64834.1| hypothetical protein B456_010G067400 [Gossypium raimondii]
	GH_D06G0614	AT2G26900	Sodium Bile acid symporter family	tcc:TCM_037960	biological_process:GO:0006849|plasma membrane pyruvate transport;cellular_component:GO:0009941|chloroplast envelope;GO:0005887|integral component of plasma membrane;GO:0009534|chloroplast thylakoid;molecular_function:GO:0005342|organic acid transmembrane transporter activity;GO:0050833|pyruvate transmembrane transporter activity;	PREDICTED: sodium
	GH_D06G0615	AT2G26910	pleiotropic drug resistance 4	cme:CYME_CMS467C	biological_process:GO:0006810|transport;GO:0042335|cuticle development;cellular_component:GO:0016021|integral component of membrane;GO:0005886|plasma membrane;molecular_function:GO:0005524|ATP binding;GO:0016887|ATPase activity;	PREDICTED: ABC transporter G family member 32-like [Gossypium raimondii] &gt;gi|763797896|gb|KJB64851.1| hypothetical protein B456_010G067900 [Gossypium raimondii]
	GH_D06G0617	AT5G19950	tudor domain protein (DUF1767)	vvi:100243995	cellular_component:GO:0005739|mitochondrion;	PREDICTED: tudor domain-containing protein 3 [Gossypium raimondii] &gt;gi|823238614|ref|XP_012451960.1| PREDICTED: tudor domain-containing protein 3 [Gossypium raimondii] &gt;gi|763797901|gb|KJB64856.1| hypothetical protein B456_010G068100 [Gossypium raimondii]
	GH_D06G0618	AT5G19930	integral membrane protein (Protein of unknown function DUF92%2C transmembrane)	-	cellular_component:GO:0016021|integral component of membrane;	PREDICTED: transmembrane protein 19 [Gossypium raimondii] &gt;gi|763797908|gb|KJB64863.1| hypothetical protein B456_010G068300 [Gossypium raimondii]
	GH_D06G0619	AT5G25510	Protein phosphatase 2A regulatory B subunit family protein	tcc:TCM_037948	biological_process:GO:0007165|signal transduction;GO:0034047|regulation of protein phosphatase type 2A activity;cellular_component:GO:0016021|integral component of membrane;GO:0000159|protein phosphatase type 2A complex;molecular_function:GO:0008601|protein phosphatase type 2A regulator activity;	PREDICTED: serine
	GH_D06G0620	AT1G08510	fatty acyl-ACP thioesterases B	tcc:TCM_037945	biological_process:GO:0006633|fatty acid biosynthetic process;molecular_function:GO:0016297|acyl-[acyl-carrier-protein] hydrolase activity;GO:0000036|ACP phosphopantetheine attachment site binding involved in fatty acid biosynthetic process;	PREDICTED: palmitoyl-acyl carrier protein thioesterase, chloroplastic-like [Gossypium raimondii] &gt;gi|823236867|ref|XP_012451089.1| PREDICTED: palmitoyl-acyl carrier protein thioesterase, chloroplastic-like [Gossypium raimondii] &gt;gi|763797884|gb|KJB64839.1| hypothetical protein B456_010G068500 [Gossypium raimondii] &gt;gi|763797885|gb|KJB64840.1| hypothetical protein B456_010G068500 [Gossypi…
	GH_D06G0622	AT2G26890	DNAJ heat shock N-terminal domain-containing protein	tcc:TCM_037941	biological_process:GO:0007032|endosome organization;GO:0009638|phototropism;GO:0009660|amyloplast organization;GO:0045324|late endosome to vacuole transport;GO:0009959|negative gravitropism;GO:0006623|protein targeting to vacuole;GO:0042594|response to starvation;GO:0000578|embryonic axis specification;GO:0051301|cell division;GO:0009793|embryo development ending in seed dormancy;cellular_compone…	PREDICTED: dnaJ homolog subfamily C GRV2-like isoform X1 [Gossypium raimondii] &gt;gi|763796321|gb|KJB63276.1| hypothetical protein B456_010G068600 [Gossypium raimondii]
	GH_D06G0624	AT3G24330	O-Glycosyl hydrolases family 17 protein	tcc:TCM_037935	biological_process:GO:0005975|carbohydrate metabolic process;GO:0030488|tRNA methylation;cellular_component:GO:0005759|mitochondrial matrix;GO:0005634|nucleus;molecular_function:GO:0004553|hydrolase activity, hydrolyzing O-glycosyl compounds;GO:0052906|tRNA (guanine(37)-N(1))-methyltransferase activity;	hypothetical protein B456_010G068800 [Gossypium raimondii]
	GH_D06G0625	AT3G56120	S-adenosyl-L-methionine-dependent methyltransferases superfamily protein	tcc:TCM_037932	-	PREDICTED: tRNA (guanine(37)-N1)-methyltransferase 1 isoform X4 [Gossypium raimondii]
	GH_D06G0626	AT4G13400	2-oxoglutarate (2OG) and Fe(II)-dependent oxygenase superfamily protein	-	biological_process:GO:0055114|oxidation-reduction process;molecular_function:GO:0016491|oxidoreductase activity;	PREDICTED: uncharacterized protein LOC105774099 isoform X1 [Gossypium raimondii] &gt;gi|763797913|gb|KJB64868.1| hypothetical protein B456_010G068900 [Gossypium raimondii]
	GH_D06G0627	AT3G24420	alpha/beta-Hydrolases superfamily protein	egu:105047741	molecular_function:GO:0016787|hydrolase activity;	hypothetical protein B456_010G069000 [Gossypium raimondii]
	GH_D06G0628	AT4G13350	NSP (nuclear shuttle protein)-interacting GTPase	jcu:105632810	biological_process:GO:0043547|positive regulation of GTPase activity;molecular_function:GO:0005096|GTPase activator activity;	PREDICTED: probable ADP-ribosylation factor GTPase-activating protein AGD14 [Gossypium raimondii] &gt;gi|823236942|ref|XP_012451127.1| PREDICTED: probable ADP-ribosylation factor GTPase-activating protein AGD14 [Gossypium raimondii] &gt;gi|763797917|gb|KJB64872.1| hypothetical protein B456_010G069100 [Gossypium raimondii] &gt;gi|763797918|gb|KJB64873.1| hypothetical protein B456_010G069100 [Gossy…
	GH_D06G0630	AT1G69430	Son of sevenless protein	-	cellular_component:GO:0016021|integral component of membrane;	PREDICTED: uncharacterized protein LOC105773606 [Gossypium raimondii] &gt;gi|763797921|gb|KJB64876.1| hypothetical protein B456_010G069300 [Gossypium raimondii]
	GH_D06G0631	AT3G24495	MUTS homolog 7	tcc:TCM_037911	biological_process:GO:0006298|mismatch repair;molecular_function:GO:0030983|mismatched DNA binding;GO:0005524|ATP binding;	PREDICTED: DNA mismatch repair protein MSH7 [Gossypium raimondii] &gt;gi|763797922|gb|KJB64877.1| hypothetical protein B456_010G069400 [Gossypium raimondii]
	GH_D06G0632	AT3G24500	multiprotein bridging factor 1C	pop:POPTR_0018s06080g	biological_process:GO:1903506|regulation of nucleic acid-templated transcription;cellular_component:GO:0005730|nucleolus;molecular_function:GO:0043565|sequence-specific DNA binding;GO:0003713|transcription coactivator activity;	hypothetical protein B456_010G069500 [Gossypium raimondii]
	GH_D06G0633	AT3G24503	aldehyde dehydrogenase 2C4	tcc:TCM_037908	biological_process:GO:0055114|oxidation-reduction process;molecular_function:GO:0016620|oxidoreductase activity, acting on the aldehyde or oxo group of donors, NAD or NADP as acceptor;	PREDICTED: aldehyde dehydrogenase family 2 member C4 [Gossypium raimondii] &gt;gi|763797924|gb|KJB64879.1| hypothetical protein B456_010G069600 [Gossypium raimondii]
	GH_D06G0634	AT5G53250	arabinogalactan protein 22	-	cellular_component:GO:0016021|integral component of membrane;	hypothetical protein B456_010G069700 [Gossypium raimondii]
	GH_D06G0635	AT4G13270	Late embryogenesis abundant (LEA) hydroxyproline-rich glycoprotein family	-	cellular_component:GO:0016021|integral component of membrane;	PREDICTED: uncharacterized protein LOC105773622 [Gossypium raimondii] &gt;gi|763797928|gb|KJB64883.1| hypothetical protein B456_010G069900 [Gossypium raimondii]
	GH_D06G0636	AT3G13227	serine-rich protein-like protein	-	-	hypothetical protein B456_010G070100 [Gossypium raimondii]
	GH_D06G0637	AT2G46170	Reticulon family protein	-	cellular_component:GO:0016021|integral component of membrane;GO:0005789|endoplasmic reticulum membrane;	PREDICTED: reticulon-like protein B3 [Gossypium raimondii] &gt;gi|763770302|gb|KJB37517.1| hypothetical protein B456_006G208500 [Gossypium raimondii]
	GH_D06G0638	AT5G45130	Ras small GTP-binding family protein	tcc:TCM_037896	biological_process:GO:0007264|small GTPase mediated signal transduction;cellular_component:GO:0005622|intracellular;molecular_function:GO:0005525|GTP binding;	Ras-related RHN1 [Gossypium arboreum]
	GH_D06G0639	AT4G32350	Regulator of Vps4 activity in the MVB pathway protein	mdm:103418158	biological_process:GO:0015031|protein transport;	PREDICTED: uncharacterized protein LOC105772580 [Gossypium raimondii] &gt;gi|763797935|gb|KJB64890.1| hypothetical protein B456_010G070400 [Gossypium raimondii]
	GH_D06G0640	AT2G17240	arginine/serine-rich-like splicing factor	-	-	PREDICTED: lysine-specific demethylase 2A-like [Gossypium raimondii] &gt;gi|763797939|gb|KJB64894.1| hypothetical protein B456_010G070700 [Gossypium raimondii]
	GH_D06G0641	AT3G24515	ubiquitin-conjugating enzyme 37	jcu:105637708	-	PREDICTED: uncharacterized protein LOC105773272 isoform X3 [Gossypium raimondii] &gt;gi|763797940|gb|KJB64895.1| hypothetical protein B456_010G070800 [Gossypium raimondii]
	GH_D06G0642	AT3G24520	heat shock transcription factor C1	jcu:105637712	biological_process:GO:0006355|regulation of transcription, DNA-templated;cellular_component:GO:0005634|nucleus;molecular_function:GO:0003700|transcription factor activity, sequence-specific DNA binding;GO:0043565|sequence-specific DNA binding;	HSF31 [Gossypium hirsutum]
	GH_D06G0646	AT4G13260	Flavin-binding monooxygenase family protein	tcc:TCM_037885	biological_process:GO:0009851|auxin biosynthetic process;GO:0055114|oxidation-reduction process;molecular_function:GO:0004499|N,N-dimethylaniline monooxygenase activity;GO:0050661|NADP binding;GO:0050660|flavin adenine dinucleotide binding;	PREDICTED: indole-3-pyruvate monooxygenase YUCCA2-like [Gossypium raimondii] &gt;gi|763797943|gb|KJB64898.1| hypothetical protein B456_010G071100 [Gossypium raimondii]
	GH_D06G0648	AT1G15260	LOW protein: ATP-dependent RNA helicase-like protein	pxb:103944873	-	PREDICTED: uncharacterized protein LOC105774778 [Gossypium raimondii] &gt;gi|763797944|gb|KJB64899.1| hypothetical protein B456_010G071200 [Gossypium raimondii]
	GH_D06G0649	AT5G19650	ovate family protein 8	smo:SELMODRAFT_437676	-	PREDICTED: transcription repressor OFP8-like [Gossypium raimondii] &gt;gi|763797945|gb|KJB64900.1| hypothetical protein B456_010G071300 [Gossypium raimondii]
	GH_D06G0651	AT4G13200	hypothetical protein	-	cellular_component:GO:0009535|chloroplast thylakoid membrane;GO:0010287|plastoglobule;	PREDICTED: uncharacterized protein At4g13200, chloroplastic [Gossypium raimondii] &gt;gi|763742642|gb|KJB10141.1| hypothetical protein B456_001G186100 [Gossypium raimondii]
	GH_D06G0652	AT3G18830	polyol/monosaccharide transporter 5	cit:102619380	biological_process:GO:0055114|oxidation-reduction process;GO:0055085|transmembrane transport;GO:0008643|carbohydrate transport;cellular_component:GO:0016021|integral component of membrane;molecular_function:GO:0032440|2-alkenal reductase [NAD(P)] activity;GO:0022891|substrate-specific transmembrane transporter activity;	PREDICTED: probable polyol transporter 6 [Gossypium raimondii] &gt;gi|763797946|gb|KJB64901.1| hypothetical protein B456_010G071400 [Gossypium raimondii]
	GH_D06G0656	AT3G24550	proline extensin-like receptor kinase 1	egr:104440339	biological_process:GO:0006468|protein phosphorylation;cellular_component:GO:0016021|integral component of membrane;molecular_function:GO:0005524|ATP binding;GO:0004674|protein serine/threonine kinase activity;	PREDICTED: proline-rich receptor-like protein kinase PERK1 [Gossypium raimondii] &gt;gi|763797955|gb|KJB64910.1| hypothetical protein B456_010G072000 [Gossypium raimondii]
	GH_D06G0657	AT3G24570	Peroxisomal membrane 22 kDa (Mpv17/PMP22) family protein	tcc:TCM_037869	cellular_component:GO:0016021|integral component of membrane;	PREDICTED: PXMP2
	GH_D06G0658	AT5G21222	protein kinase family protein	tcc:TCM_037868	-	PREDICTED: pentatricopeptide repeat-containing protein At5g21222-like isoform X1 [Gossypium raimondii] &gt;gi|823236827|ref|XP_012451067.1| PREDICTED: pentatricopeptide repeat-containing protein At5g21222-like isoform X1 [Gossypium raimondii] &gt;gi|823236829|ref|XP_012451068.1| PREDICTED: pentatricopeptide repeat-containing protein At5g21222-like isoform X1 [Gossypium raimondii] &gt;gi|823236831…
	GH_D06G0660	AT2G20120	CONTINUOUS VASCULAR RING protein (DUF502)	-	cellular_component:GO:0016021|integral component of membrane;	PREDICTED: protein CONTINUOUS VASCULAR RING 1-like [Gossypium raimondii] &gt;gi|763797963|gb|KJB64918.1| hypothetical protein B456_010G072300 [Gossypium raimondii]
	GH_D06G0662	AT3G16120	Dynein light chain type 1 family protein	tcc:TCM_037861	biological_process:GO:0007017|microtubule-based process;cellular_component:GO:0030286|dynein complex;	Dynein light chain LC6, flagellar outer arm [Gossypium arboreum]
	GH_D06G0663	AT3G24630	hypothetical protein	-	-	PREDICTED: uncharacterized protein LOC105772686 isoform X2 [Gossypium raimondii] &gt;gi|763797985|gb|KJB64940.1| hypothetical protein B456_010G072700 [Gossypium raimondii] &gt;gi|763797986|gb|KJB64941.1| hypothetical protein B456_010G072700 [Gossypium raimondii]
	GH_D06G0664	AT4G13240	RHO guanyl-nucleotide exchange factor 9	cic:CICLE_v10004016mg	biological_process:GO:0043547|positive regulation of GTPase activity;molecular_function:GO:0005089|Rho guanyl-nucleotide exchange factor activity;	PREDICTED: rop guanine nucleotide exchange factor 9-like [Gossypium raimondii] &gt;gi|763797988|gb|KJB64943.1| hypothetical protein B456_010G072800 [Gossypium raimondii]
	GH_D06G0665	AT5G11520	aspartate aminotransferase 3	tcc:TCM_037858	biological_process:GO:0006520|cellular amino acid metabolic process;GO:0009058|biosynthetic process;molecular_function:GO:0004069|L-aspartate:2-oxoglutarate aminotransferase activity;GO:0080130|L-phenylalanine:2-oxoglutarate aminotransferase activity;GO:0030170|pyridoxal phosphate binding;	PREDICTED: aspartate aminotransferase, cytoplasmic-like [Gossypium raimondii] &gt;gi|763797989|gb|KJB64944.1| hypothetical protein B456_010G072900 [Gossypium raimondii]
	GH_D06G0668	AT4G29010	Enoyl-CoA hydratase/isomerase family	tcc:TCM_037854	biological_process:GO:0006635|fatty acid beta-oxidation;cellular_component:GO:0005777|peroxisome;molecular_function:GO:0016853|isomerase activity;GO:0003857|3-hydroxyacyl-CoA dehydrogenase activity;	PREDICTED: peroxisomal fatty acid beta-oxidation multifunctional protein AIM1-like isoform X2 [Gossypium raimondii] &gt;gi|763797993|gb|KJB64948.1| hypothetical protein B456_010G073100 [Gossypium raimondii]
	GH_D06G0670	AT4G29000	Tesmin/TSO1-like CXC domain-containing protein	-	-	PREDICTED: protein tesmin
	GH_D06G0671	AT4G28950	RHO-related protein from plants 9	tcc:TCM_047093	biological_process:GO:0007264|small GTPase mediated signal transduction;cellular_component:GO:0005622|intracellular;GO:0005886|plasma membrane;molecular_function:GO:0005525|GTP binding;	PREDICTED: rac-like GTP-binding protein ARAC7 [Gossypium raimondii] &gt;gi|763797870|gb|KJB64825.1| hypothetical protein B456_010G073300 [Gossypium raimondii]
	GH_D06G0672	AT4G29100	basic helix-loop-helix (bHLH) DNA-binding superfamily protein	fve:101301142	molecular_function:GO:0046983|protein dimerization activity;	PREDICTED: transcription factor bHLH68-like isoform X3 [Gossypium raimondii] &gt;gi|763798000|gb|KJB64955.1| hypothetical protein B456_010G073600 [Gossypium raimondii]
	GH_D06G0674	AT4G28830	S-adenosyl-L-methionine-dependent methyltransferases superfamily protein	ath:AT4G28830	biological_process:GO:0032259|methylation;molecular_function:GO:0008168|methyltransferase activity;GO:0003676|nucleic acid binding;	PREDICTED: methyltransferase-like protein 5 [Gossypium raimondii] &gt;gi|763798001|gb|KJB64956.1| hypothetical protein B456_010G073700 [Gossypium raimondii]
	GH_D06G0675	AT4G29060	elongation factor Ts family protein	tcc:TCM_037834	biological_process:GO:0006414|translational elongation;cellular_component:GO:0005622|intracellular;molecular_function:GO:0003746|translation elongation factor activity;	PREDICTED: titin-like isoform X1 [Gossypium raimondii] &gt;gi|823233693|ref|XP_012449486.1| PREDICTED: titin-like isoform X1 [Gossypium raimondii] &gt;gi|823233695|ref|XP_012449487.1| PREDICTED: titin-like isoform X1 [Gossypium raimondii] &gt;gi|763798003|gb|KJB64958.1| hypothetical protein B456_010G073800 [Gossypium raimondii] &gt;gi|763798004|gb|KJB64959.1| hypothetical protein B456_010G073800 …
	GH_D06G0678	AT4G29090	Ribonuclease H-like superfamily protein	mtr:MTR_5g026890	-	PREDICTED: uncharacterized protein LOC105781396 [Gossypium raimondii]
	GH_D06G0679	AT5G19570	transmembrane protein	-	-	PREDICTED: transmembrane protein 234 homolog isoform X4 [Gossypium raimondii]
	GH_D06G0680	AT4G38360	organic solute transporter ostalpha protein (DUF300)	-	-	PREDICTED: uncharacterized protein LOC105773863 isoform X2 [Gossypium raimondii]
	GH_D06G0681	ATCG00180	DNA-directed RNA polymerase family protein	tcc:ThcaC_p012	biological_process:GO:0006351|transcription, DNA-templated;cellular_component:GO:0009507|chloroplast;molecular_function:GO:0003677|DNA binding;GO:0003899|DNA-directed RNA polymerase activity;	RNA polymerase beta&apos; subunit (chloroplast) [Gossypium tomentosum] &gt;gi|318084727|gb|ADV39198.1| RNA polymerase beta&apos; subunit (chloroplast) [Gossypium tomentosum]
	GH_D06G0682	AT4G28880	casein kinase I-like 3	vvi:100247344	biological_process:GO:0006468|protein phosphorylation;molecular_function:GO:0005524|ATP binding;GO:0004674|protein serine/threonine kinase activity;	PREDICTED: casein kinase I-like isoform X1 [Gossypium raimondii] &gt;gi|763798009|gb|KJB64964.1| hypothetical protein B456_010G074400 [Gossypium raimondii] &gt;gi|763798010|gb|KJB64965.1| hypothetical protein B456_010G074400 [Gossypium raimondii] &gt;gi|763798011|gb|KJB64966.1| hypothetical protein B456_010G074400 [Gossypium raimondii] &gt;gi|763798013|gb|KJB64968.1| hypothetical protein B456_010…
	GH_D06G0683	AT1G67280	Glyoxalase/Bleomycin resistance protein/Dioxygenase superfamily protein	tcc:TCM_037825	biological_process:GO:0055114|oxidation-reduction process;molecular_function:GO:0046872|metal ion binding;GO:0004462|lactoylglutathione lyase activity;GO:0051213|dioxygenase activity;	PREDICTED: probable lactoylglutathione lyase, chloroplast [Gossypium raimondii] &gt;gi|763798023|gb|KJB64978.1| hypothetical protein B456_010G074500 [Gossypium raimondii] &gt;gi|763798024|gb|KJB64979.1| hypothetical protein B456_010G074500 [Gossypium raimondii]
	GH_D06G0684	AT2G20050	protein phosphatase 2C and cyclic nucleotide-binding/kinase domain-containing protein	atr:18426723	biological_process:GO:0006468|protein phosphorylation;GO:0006470|protein dephosphorylation;cellular_component:GO:0005886|plasma membrane;molecular_function:GO:0004672|protein kinase activity;GO:0005524|ATP binding;GO:0046872|metal ion binding;GO:0004721|phosphoprotein phosphatase activity;	PREDICTED: protein phosphatase 2C and cyclic nucleotide-binding
	GH_D06G0685	AT4G28890	RING/U-box superfamily protein	cit:102618502	biological_process:GO:0043161|proteasome-mediated ubiquitin-dependent protein catabolic process;cellular_component:GO:0016021|integral component of membrane;molecular_function:GO:0008270|zinc ion binding;GO:0061630|ubiquitin protein ligase activity;	PREDICTED: E3 ubiquitin-protein ligase ATL42 [Gossypium raimondii] &gt;gi|763798033|gb|KJB64988.1| hypothetical protein B456_010G074800 [Gossypium raimondii]
	GH_D06G0686	AT4G28910	Putative interactor of JAZ	vvi:104882322	biological_process:GO:0009867|jasmonic acid mediated signaling pathway;GO:0045892|negative regulation of transcription, DNA-templated;cellular_component:GO:0005634|nucleus;	PREDICTED: ninja-family protein mc410-like [Gossypium raimondii] &gt;gi|823233529|ref|XP_012449399.1| PREDICTED: ninja-family protein mc410-like [Gossypium raimondii] &gt;gi|823233531|ref|XP_012449400.1| PREDICTED: ninja-family protein mc410-like [Gossypium raimondii] &gt;gi|763798034|gb|KJB64989.1| hypothetical protein B456_010G074900 [Gossypium raimondii] &gt;gi|763798036|gb|KJB64991.1| hypothe…
	GH_D06G0688	AT1G77210	sugar transporter 14	atr:18433512	biological_process:GO:0055085|transmembrane transport;GO:0055114|oxidation-reduction process;GO:0008643|carbohydrate transport;cellular_component:GO:0005886|plasma membrane;GO:0016021|integral component of membrane;molecular_function:GO:0022891|substrate-specific transmembrane transporter activity;GO:0032440|2-alkenal reductase [NAD(P)] activity;	PREDICTED: sugar transport protein 14-like [Gossypium raimondii] &gt;gi|763798040|gb|KJB64995.1| hypothetical protein B456_010G075100 [Gossypium raimondii]
	GH_D06G0689	AT2G20020	RNA-binding CRS1 / YhbY (CRM) domain-containing protein	brp:103828555	biological_process:GO:0000373|Group II intron splicing;molecular_function:GO:0003723|RNA binding;	PREDICTED: CRS2-associated factor 1, chloroplastic [Gossypium raimondii] &gt;gi|763798041|gb|KJB64996.1| hypothetical protein B456_010G075200 [Gossypium raimondii]
	GH_D06G0690	AT5G11590	Integrase-type DNA-binding superfamily protein	tcc:TCM_037811	biological_process:GO:0006355|regulation of transcription, DNA-templated;cellular_component:GO:0005634|nucleus;molecular_function:GO:0003677|DNA binding;GO:0003700|transcription factor activity, sequence-specific DNA binding;	PREDICTED: ethylene-responsive transcription factor TINY-like [Gossypium raimondii] &gt;gi|763798043|gb|KJB64998.1| hypothetical protein B456_010G075300 [Gossypium raimondii]
	GH_D06G0691	AT5G09950	Tetratricopeptide repeat (TPR)-like superfamily protein	vvi:100250295	molecular_function:GO:0008270|zinc ion binding;	hypothetical protein B456_010G075400 [Gossypium raimondii]
	GH_D06G0693	AT5G19690	staurosporin and temperature sensitive 3-like A	tcc:TCM_037807	biological_process:GO:0006486|protein glycosylation;cellular_component:GO:0016021|integral component of membrane;molecular_function:GO:0004576|oligosaccharyl transferase activity;	PREDICTED: dolichyl-diphosphooligosaccharide--protein glycosyltransferase subunit STT3A [Gossypium raimondii] &gt;gi|763798052|gb|KJB65007.1| hypothetical protein B456_010G075800 [Gossypium raimondii]
	GH_D06G0694	AT1G77180	chromatin protein family	csv:101211333	biological_process:GO:0000398|mRNA splicing, via spliceosome;cellular_component:GO:0005681|spliceosomal complex;	PREDICTED: SNW
	GH_D06G0695	AT5G19680	Leucine-rich repeat (LRR) family protein	cit:102614424	-	PREDICTED: protein phosphatase 1 regulatory subunit pprA-like isoform X1 [Gossypium raimondii]
	GH_D06G0696	AT2G19950	golgin Putative 1	-	biological_process:GO:0007030|Golgi organization;cellular_component:GO:0016021|integral component of membrane;	PREDICTED: golgin candidate 1 isoform X2 [Gossypium raimondii] &gt;gi|763798064|gb|KJB65019.1| hypothetical protein B456_010G076200 [Gossypium raimondii] &gt;gi|763798066|gb|KJB65021.1| hypothetical protein B456_010G076200 [Gossypium raimondii]
	GH_D06G0698	AT1G35190	2-oxoglutarate (2OG) and Fe(II)-dependent oxygenase superfamily protein	cmo:103488263	biological_process:GO:0055114|oxidation-reduction process;molecular_function:GO:0051213|dioxygenase activity;GO:0005506|iron ion binding;	PREDICTED: probable 2-oxoglutarate-dependent dioxygenase At3g49630 isoform X2 [Gossypium raimondii] &gt;gi|763797971|gb|KJB64926.1| hypothetical protein B456_010G076300 [Gossypium raimondii]
	GH_D06G0700	AT1G56290	CwfJ-like family protein	-	molecular_function:GO:0003824|catalytic activity;	PREDICTED: CWF19-like protein 2 homolog [Gossypium raimondii] &gt;gi|823236635|ref|XP_012450969.1| PREDICTED: CWF19-like protein 2 homolog [Gossypium raimondii] &gt;gi|763798068|gb|KJB65023.1| hypothetical protein B456_010G076500 [Gossypium raimondii]
	GH_D06G0701	AT4G26080	Protein phosphatase 2C family protein	tcc:TCM_037799	biological_process:GO:0006470|protein dephosphorylation;molecular_function:GO:0046872|metal ion binding;GO:0004722|protein serine/threonine phosphatase activity;	PREDICTED: protein phosphatase 2C 56-like isoform X1 [Gossypium raimondii] &gt;gi|763798070|gb|KJB65025.1| hypothetical protein B456_010G076700 [Gossypium raimondii]
	GH_D06G0702	AT3G28345	ABC transporter family protein	tcc:TCM_037795	biological_process:GO:0042908|xenobiotic transport;GO:0006855|drug transmembrane transport;cellular_component:GO:0016021|integral component of membrane;molecular_function:GO:0008559|xenobiotic-transporting ATPase activity;GO:0005524|ATP binding;	PREDICTED: putative ABC transporter B family member 8 [Gossypium raimondii] &gt;gi|763798072|gb|KJB65027.1| hypothetical protein B456_010G076800 [Gossypium raimondii]
	GH_D06G0703	AT4G15450	Senescence/dehydration-associated protein-like protein	egr:104418934	-	PREDICTED: uncharacterized protein LOC105773479 isoform X1 [Gossypium raimondii] &gt;gi|763798074|gb|KJB65029.1| hypothetical protein B456_010G077000 [Gossypium raimondii]
	GH_D06G0704	AT2G19880	Nucleotide-diphospho-sugar transferases superfamily protein	-	cellular_component:GO:0016021|integral component of membrane;molecular_function:GO:0016757|transferase activity, transferring glycosyl groups;	PREDICTED: uncharacterized protein LOC105773478 [Gossypium raimondii] &gt;gi|763798076|gb|KJB65031.1| hypothetical protein B456_010G077100 [Gossypium raimondii]
	GH_D06G0705	AT4G29120	6-phosphogluconate dehydrogenase family protein	dosa:Os01t0574600-01	biological_process:GO:0055114|oxidation-reduction process;cellular_component:GO:0005829|cytosol;molecular_function:GO:0004616|phosphogluconate dehydrogenase (decarboxylating) activity;GO:0051287|NAD binding;	PREDICTED: probable 3-hydroxyisobutyrate dehydrogenase-like 1, mitochondrial [Gossypium raimondii] &gt;gi|763798077|gb|KJB65032.1| hypothetical protein B456_010G077300 [Gossypium raimondii] &gt;gi|763798078|gb|KJB65033.1| hypothetical protein B456_010G077300 [Gossypium raimondii]
	GH_D06G0706	AT4G29130	hexokinase 1	tcc:TCM_037776	biological_process:GO:0046835|carbohydrate phosphorylation;GO:0006096|glycolytic process;GO:0001678|cellular glucose homeostasis;cellular_component:GO:0005623|cell;molecular_function:GO:0005524|ATP binding;GO:0004396|hexokinase activity;GO:0005536|glucose binding;	PREDICTED: hexokinase-1 [Gossypium raimondii] &gt;gi|823234213|ref|XP_012449743.1| PREDICTED: hexokinase-1 [Gossypium raimondii] &gt;gi|823234215|ref|XP_012449744.1| PREDICTED: hexokinase-1 [Gossypium raimondii] &gt;gi|763798079|gb|KJB65034.1| hypothetical protein B456_010G077400 [Gossypium raimondii] &gt;gi|763798080|gb|KJB65035.1| hypothetical protein B456_010G077400 [Gossypium raimondii] &gt;g…
	GH_D06G0707	AT4G29140	MATE efflux family protein	tcc:TCM_037772	biological_process:GO:0006855|drug transmembrane transport;cellular_component:GO:0016021|integral component of membrane;molecular_function:GO:0015238|drug transmembrane transporter activity;GO:0015297|antiporter activity;	PREDICTED: MATE efflux family protein 5 [Gossypium raimondii] &gt;gi|763798084|gb|KJB65039.1| hypothetical protein B456_010G077700 [Gossypium raimondii]
	GH_D06G0708	AT5G19730	Pectin lyase-like superfamily protein	tcc:TCM_037769	biological_process:GO:0042545|cell wall modification;GO:0045490|pectin catabolic process;cellular_component:GO:0005618|cell wall;GO:0005737|cytoplasm;molecular_function:GO:0030599|pectinesterase activity;GO:0016829|lyase activity;GO:0045330|aspartyl esterase activity;	PREDICTED: probable pectinesterase 53 [Gossypium raimondii] &gt;gi|763798085|gb|KJB65040.1| hypothetical protein B456_010G077800 [Gossypium raimondii]
	GH_D06G0710	AT5G19740	Peptidase M28 family protein	tcc:TCM_037767	-	PREDICTED: probable glutamate carboxypeptidase 2 [Gossypium raimondii] &gt;gi|823236771|ref|XP_012451039.1| PREDICTED: probable glutamate carboxypeptidase 2 [Gossypium raimondii] &gt;gi|763798086|gb|KJB65041.1| hypothetical protein B456_010G077900 [Gossypium raimondii]
	GH_D06G0711	-	-	-	-	hypothetical protein B456_010G078100 [Gossypium raimondii]
	GH_D06G0712	AT5G56550	oxidative stress 3	-	biological_process:GO:0006979|response to oxidative stress;GO:0046686|response to cadmium ion;cellular_component:GO:0016607|nuclear speck;	PREDICTED: uncharacterized protein LOC105774723 [Gossypium raimondii] &gt;gi|763798089|gb|KJB65044.1| hypothetical protein B456_010G078200 [Gossypium raimondii]
	GH_D06G0713	AT5G56590	O-Glycosyl hydrolases family 17 protein	zma:103647659	biological_process:GO:0005975|carbohydrate metabolic process;cellular_component:GO:0016021|integral component of membrane;GO:0046658|anchored component of plasma membrane;GO:0009505|plant-type cell wall;molecular_function:GO:0004553|hydrolase activity, hydrolyzing O-glycosyl compounds;	PREDICTED: glucan endo-1,3-beta-glucosidase 13-like [Gossypium raimondii] &gt;gi|763798096|gb|KJB65051.1| hypothetical protein B456_010G078300 [Gossypium raimondii]
	GH_D06G0714	AT2G19760	profilin 1	tcc:TCM_037757	cellular_component:GO:0005856|cytoskeleton;molecular_function:GO:0003779|actin binding;	PREDICTED: profilin-2-like [Gossypium raimondii] &gt;gi|763796447|gb|KJB63402.1| hypothetical protein B456_010G078400 [Gossypium raimondii]
	GH_D06G0715	AT4G29340	profilin 4	mtr:MTR_8g102310	cellular_component:GO:0005856|cytoskeleton;molecular_function:GO:0003779|actin binding;	PREDICTED: profilin-2-like [Gossypium raimondii] &gt;gi|763797057|gb|KJB64012.1| hypothetical protein B456_010G078500 [Gossypium raimondii]
	GH_D06G0717	AT4G29260	HAD superfamily%2C subfamily IIIB acid phosphatase	osa:4332737	biological_process:GO:0016311|dephosphorylation;molecular_function:GO:0003993|acid phosphatase activity;	PREDICTED: acid phosphatase 1 [Gossypium raimondii] &gt;gi|763798097|gb|KJB65052.1| hypothetical protein B456_010G078600 [Gossypium raimondii]
	GH_D06G0718	AT4G29240	Leucine-rich repeat (LRR) family protein	brp:103839616	-	PREDICTED: leucine-rich repeat extensin-like protein 4 [Gossypium raimondii] &gt;gi|763798099|gb|KJB65054.1| hypothetical protein B456_010G078700 [Gossypium raimondii]
	GH_D06G0719	AT5G56610	Phosphotyrosine protein phosphatases superfamily protein	tcc:TCM_005692	biological_process:GO:0035335|peptidyl-tyrosine dephosphorylation;molecular_function:GO:0008138|protein tyrosine/serine/threonine phosphatase activity;GO:0004725|protein tyrosine phosphatase activity;	PREDICTED: putative dual specificity protein phosphatase DSP8 [Gossypium raimondii] &gt;gi|763798100|gb|KJB65055.1| hypothetical protein B456_010G078800 [Gossypium raimondii]
	GH_D06G0720	AT4G29230	NAC domain containing protein 75	-	biological_process:GO:0006355|regulation of transcription, DNA-templated;cellular_component:GO:0005634|nucleus;molecular_function:GO:0003677|DNA binding;	PREDICTED: probable nuclear hormone receptor HR38 isoform X3 [Gossypium raimondii]
	GH_D06G0721	-	-	-	-	PREDICTED: uncharacterized protein LOC105784484 isoform X2 [Gossypium raimondii] &gt;gi|823266263|ref|XP_012465837.1| PREDICTED: uncharacterized protein LOC105784484 isoform X2 [Gossypium raimondii]
	GH_D06G0722	AT3G16480	mitochondrial processing peptidase alpha subunit	tcc:TCM_037745	-	Mitochondrial-processing peptidase subunit alpha [Gossypium arboreum]
	GH_D06G0723	AT4G26270	phosphofructokinase 3	tcc:TCM_037743	biological_process:GO:0061615|glycolytic process through fructose-6-phosphate;GO:0006002|fructose 6-phosphate metabolic process;cellular_component:GO:0005737|cytoplasm;molecular_function:GO:0046872|metal ion binding;GO:0003872|6-phosphofructokinase activity;GO:0005524|ATP binding;	PREDICTED: ATP-dependent 6-phosphofructokinase 3-like [Gossypium raimondii] &gt;gi|763798104|gb|KJB65059.1| hypothetical protein B456_010G079100 [Gossypium raimondii]
	GH_D06G0724	AT4G29210	gamma-glutamyl transpeptidase 4	tcc:TCM_037741	biological_process:GO:0006749|glutathione metabolic process;cellular_component:GO:0016021|integral component of membrane;molecular_function:GO:0003840|gamma-glutamyltransferase activity;	PREDICTED: gamma-glutamyltranspeptidase 3 isoform X1 [Gossypium raimondii] &gt;gi|763798108|gb|KJB65063.1| hypothetical protein B456_010G079400 [Gossypium raimondii]
	GH_D06G0725	AT4G27190	NB-ARC domain-containing disease resistance protein	egu:105052098	biological_process:GO:0006952|defense response;molecular_function:GO:0043531|ADP binding;	hypothetical protein B456_002G046600 [Gossypium raimondii]
